# Supplementary material for: A systematic review and meta-analysis of Liuzijue in stable patients with chronic obstructive pulmonary disease
Source: BMC Complement Med Ther. 2020 Oct 14;20:308. doi: 10.1186/s12906-020-03104-1 (PMC7557061; doi:10.1186/s12906-020-03104-1)
Supplement: Supplementary file 1 — Additional file 1: Table S1 Characteristics of included studies. CG = Control Group; LG = Liuzijue Group; “ - ”=Not reported in the study; MRC = Medical Research Council Dyspnea Scale; mMRC = Modified Medical Research Council Dyspnea Scale; MIP = Maximal Inspiratory Pressure; MEP = Maximal Expiratory Pressure; 6MWD = six-minutes walking distance; 30s SST =30s Sit-to-Stand Test; FEV1 = Forced expiratory volume in one second; FEV1%pred = the percentage of predicted values of FEV1; FVC = Forced vital capacity; SGRQ = St. George’s respiratory questionnaire; CAT = Chronic Obstructive Pulmonary Disease Assessment Test. [file 12906_2020_3104_MOESM1_ESM.xls]

## Sheet: Sheet2
Table S1 Characteristics of included studies
Study	Age	Sample Size(CG/LG)	Male proportion% (CG/LG)	Disease severity(GOLD)	Intervention		Intervention Program			Outcomes
					Control Group	Liuzijue Group	Duration (month)	Time (minute)	Frequency
Liu et al 2018[32]	CG: 66±8	16/15	75/ 80	1,2,3,4	Usual Care	Usual Care + Liuzijue	3	60	2 times /week	MIP and MEP, isokinetic muscle strength, 6MWD, FEV1%pred,FEV1/FVC%
	LG: 65±8
Zhang et al 2009[37]	CG: 73.32± 6.33	19/21	74/ 90	-	Usual Care	Usual Care + Liuzijue	3	-	-	MRC, 6MWD, FEV1, FEV1%pred, FEV1/FVC%
	LG: 71.76± 7.31
Wang et al 2010[38]	CG: 70.84±1.72	32/31	72/ 74	3	Usual Care	Usual Care + Liuzijue	3	30	2 times /day	SGRQ
	LG: 73.52±1.22
Zhao et al 2012[39]	75±7	22/23	-	2,3	Usual Care	Liuzijue	6	20	2 times /day	6MWD,FEV1, FEV1%pred,
Zhu 2011[40]	60.85±5.78	22/20	-	-	Usual Care	Usual Care + Liuzijue	3	-	2-3 times /day	FEV1, FEV1%pred, FEV1/FVC%, SGRQ
Wang et al 2013[41]	CG: 74.40±7.86	41/39	73/ 74	-	Usual Care	Usual Care + Liuzijue	12	30	2 times /day	FEV1%pred, FEV1/FVC%
	LG: 71.16±5.17
Zheng 2015[42]	CG: 56.29±7.15	30/30	53/ 43	2,3	Usual Care + Drug Therapy + Acupoint Sticking Therapy	Usual Care + Drug Therapy + Acupoint Sticking Therapy + Simplified Liuzijue (SI;CHUI)	6	40	5 times /week	mMRC, 6MWD, FEV1%pred, FEV1/FVC%,SGRQ
	LG: 55.32±8.26
Lan et al 2016[43]	CG: 67.02±3.48	42/42	48/ 55	-	Tiotropium Bromide	Tiotropium Bromide + Liuzijue	3	60	10 times /week	FEV1%pred, FEV1/FVC%, CAT
	LG: 67.24±3.21
Jiang 2017[44]	CG: 60.64±7.32	33/32	82/ 84	1,2	Usual Care	Usual Care + Liuzijue	3	30	1 times /day	6MWD,FEV1, FEV1%pred, FEV1/FVC%, CAT
	LG: 63.66±4.50
Shen 2017(1)[45]	CG: 76.95(60.00，81.00)	47/45	64/ 53	1	Usual Care	Usual Care + Liuzijue	6	20	1 times /day	FEV1, FEV1/FVC%, CAT
	LG: 76.60(60.00，82.00)
Shen 2017(2)[46]	CG: 72.55±2.15	50/50	56/ 60	1	Usual Care	Usual Care + Liuzijue	6	20	1 times /day	FEV1%pred, FEV1/FVC%, CAT
	LG: 72.15±2.08
Gu 2017[47]	CG: 72.2±4.6	43/43	51/ 53	2,3,4	Usual Care	Usual Care + Liuzijue	6	30	2 times /day	FEV1, FEV1/FVC%,
	LG: 71.3±5.1
Hou et al 2017[48]	CG: 39~64	49/50	-	2,3	Usual Care	Usual Care + Simplified Liuzijue (SI; CHUI; HU)	6	30	1 times /day	FEV1, FEV1/FVC%, SGRQ
	LG: 40~64
Wu et al 2018[49]	CG: 66 ± 9	17/16	82/ 88	2,3	Usual Care	Usual Care + Liuzijue	6	60	6 times /week	MRC, handgrip strength, 6MWD,30s SST, FEV1, FEV1%pred, FEV1/FVC%, SGRQ
	LG: 67 ± 8
CG=Control Group; LG=Liuzijue Group; “-”=Not reported in the study; MRC =Medical Research Council Dyspnea Scale; mMRC =Modified Medical Research Council Dyspnea Scale; MIP =Maximal Inspiratory Pressure; MEP =Maximal Expiratory Pressure; 6MWD =six-minutes walking distance; 30s SST =30s Sit-to-Stand Test ; FEV1=Forced expiratory volume in one second; FEV1%pred = the percentage of predicted values o…
