# Supplementary material for: A systematic review and meta-analysis of Liuzijue in stable patients with chronic obstructive pulmonary disease
Source: BMC Complement Med Ther. 2020 Oct 14;20:308. doi: 10.1186/s12906-020-03104-1 (PMC7557061; doi:10.1186/s12906-020-03104-1)
Supplement: Supplementary file 2 — Additional file 2: Table S2 Adverse Events. [file 12906_2020_3104_MOESM2_ESM.xls]

## Sheet: Sheet1
Table S2 Adverse Event
Study	Control Group	Liuzijue Group
Liu et al 2018[32]			Not reported
Zhang et al 2009[37]			Not reported
Wang et al 2010[38]			Not reported
Zhao et al 2012[39]	Severe pneumonia and respiratory failure(n=1)
Zhu 2011[40]			Not reported
Wang et al 2013[41]	Herpes zoster(n=1)	Death(n=1)
Zheng 2015[42]			Not reported
Lan et al 2016[43]			Not reported
Jiang 2017[44]			Not reported
Shen 2017(1)[45]		Hospitalization for other medical problems(n=1)
Shen 2017(2)[46]			Not reported
Gu 2017[47]	Herpes zoster(n=1)	Death(n=1)
Hou et al 2017[48]			Other serious diseases(n=3)
Wu et al 2018[49]		Exacerbation of COPD(n=1)
